# Supplementary material for: Areas of Interest and Social Consideration of Antidepressants on English Tweets: A Natural Language Processing Classification Study
Source: J Pers Med. 2022 Jan 25;12(2):155. doi: 10.3390/jpm12020155 (PMC8879287; doi:10.3390/jpm12020155)
Supplement: Supplementary file 1 [file jpm-12-00155-s001.zip]

Archive with 1 entries (1 files):
- jpm-1532648-Supplementary.pdf
